# Supplementary material for: RNA selectively modulates activity of virulent amyloid PSMα3 and host-defense LL-37 via phase separation and aggregation dynamics
Source: eLife. 2026 Jul 20;15:RP109290. doi: 10.7554/eLife.109290 (PMC13384500; doi:10.7554/eLife.109290)
Supplement: Figure 1—source data 2. [file elife-109290-fig1-data2.zip › Figure 1-source data 2/README.txt]

Figure 1-source data 2
Original raw image files (unmodified IR800CW EMSA gel scans)

These are the original, full, raw, uncropped and unedited acquisition files
(TIFF) for the EMSA gels shown in Figure 1. No cropping, rotation, contrast,
or other adjustment has been applied. Each scan contains two gels; only the
gel indicated below appears in Figure 1, the other is an unrelated experiment.

Files:
1. Figure 1 _ PSMa3 with PolyA.tif
   - Raw IR800CW scan (single-stranded Poly(A) RNA).
   - The LOWER gel is the panel shown in Figure 1 (left panel, Poly(A)).
   - The upper gel is a separate, unrelated experiment (not shown in Figure 1).

2. Figure 1 _ PSMa3 with PolyAU.tif
   - Raw IR800CW scan acquired 28.07.24 (double-stranded Poly(AU) RNA).
   - The UPPER gel is the panel shown in Figure 1 (right panel, Poly(AU)).
   - The lower gel is a separate, unrelated experiment (not shown in Figure 1).

Lane order (left to right) in each Figure 1 panel:
   0, 40, 80, 160, 320 uM PSMa3, with RNA at ~400 ng/uL.

Note: EMSA reports the electrophoretic mobility shift of the RNA (free RNA vs.
RNA-PSMa3 complex); it is not a size/western gel, so no molecular-weight
marker is applicable.

See Figure 1-source data 1 for the full uncropped gels with the Figure 1
panels boxed and the free and shifted RNA bands labelled.
